# Supplementary material for: Identification of Epigenetic Interactions between MicroRNA-30c-5p and DNA Methyltransferases in Neuropathic Pain
Source: Int J Mol Sci. 2022 Nov 13;23(22):13994. doi: 10.3390/ijms232213994 (PMC9694031; doi:10.3390/ijms232213994)
Supplement: Supplementary file 1 [file ijms-23-13994-s001.zip]

Archive with 1 entries (1 files):
- ijms-1973173-supplementary.pdf
